# Supplementary material for: Comparative Chloroplast Genome Analysis of Wax Gourd (Benincasa hispida) with Three Benincaseae Species, Revealing Evolutionary Dynamic Patterns and Phylogenetic Implications
Source: Genes (Basel). 2022 Mar 4;13(3):461. doi: 10.3390/genes13030461 (PMC8954987; doi:10.3390/genes13030461)
Supplement: Supplementary file 1 [file genes-13-00461-s001.zip]

Archive with 8 entries (8 files):
- Table S1 intron.xlsx
- Table S2 Codon.xlsx
- Table S3 RNA editing.xlsx
- Table S4 SSR details.xlsx
- Table S5 region length.xlsx
- Table S6 kaks.xlsx
- Table S7 positive selection sites_raw.xlsx
- Table S8 tree.xlsx
