# Supplementary material for: Comparative Chloroplast Genome Analysis of Wax Gourd (Benincasa hispida) with Three Benincaseae Species, Revealing Evolutionary Dynamic Patterns and Phylogenetic Implications
Source: Genes (Basel). 2022 Mar 4;13(3):461. doi: 10.3390/genes13030461 (PMC8954987; doi:10.3390/genes13030461)
Supplement: Supplementary file 1 [file genes-13-00461-s001.zip › Table S1 intron.xlsx]

## Sheet: Sheet1
Intron details
Gene	Location	ExonⅠ(bp)	IntronⅠ(bp)	Extron Ⅱ(bp)	IntronⅡ(bp)	Extron Ⅲ(bp)
ndhA	SSC	551	1144	541
atpF	LSC	145	701	410
clpP1	LSC	71	842	292	616	228
petB	LSC	6	762	642
petD	LSC	8	728	475
rpoC1	LSC	432	757	1611
rps16	LSC	40	860	215
trnG-UCC	LSC	23	683	48
trnK-UUU	LSC	23	2499	48
trnL-UAA	LSC	35	519	50
trnV-UAC	LSC	38	607	35
ycf3	LSC	127	748	230	737	153
ndhB	IR	777	686	756
rpl16	IR	9	1108	399
rpl2	IR	391	665	434
rps12	IR	114	540	232	-	25
trnA-UGC	IR	38	802	35
trnI-GAU	IR	37	816	35
