# Supplementary material for: Comparative Chloroplast Genome Analysis of Wax Gourd (Benincasa hispida) with Three Benincaseae Species, Revealing Evolutionary Dynamic Patterns and Phylogenetic Implications
Source: Genes (Basel). 2022 Mar 4;13(3):461. doi: 10.3390/genes13030461 (PMC8954987; doi:10.3390/genes13030461)
Supplement: Supplementary file 1 [file genes-13-00461-s001.zip › Table S2 Codon.xlsx]

## Sheet: Benincasa hispida
Amino Acids	Codon	Number	RSCU	Condon frequency of AA	Amino Acids	Codon	Number	RSCU	Condon frequency of AA
A	GCU	642	1.82	0.455319	P	CCU	429	1.56	0.388939
	GCC	227	0.64	0.160993		CCC	208	0.75	0.188577
	GCA	389	1.1	0.275886		CCA	309	1.12	0.280145
	GCG	152	0.43	0.107801		CCG	157	0.57	0.142339
C	UGU	217	1.47	0.733108	Q	CAA	734	1.54	0.771008
	UGC	79	0.53	0.266892		CAG	218	0.46	0.228992
D	GAU	877	1.61	0.804587	R	CGU	356	1.34	0.222778
D	GAC	213	0.39	0.195413		CGC	97	0.36	0.0607009
E	GAA	1069	1.5	0.747552		CGA	379	1.42	0.237171
E	GAG	361	0.5	0.252448		CGG	114	0.43	0.0713392
F	UUU	976	1.29	0.642528		AGA	486	1.82	0.30413
F	UUC	543	0.71	0.357472		AGG	166	0.62	0.10388
G	GGU	606	1.34	0.334068	S	UCU	579	1.69	0.281204
	GGC	175	0.39	0.0964719		UCC	326	0.95	0.158329
	GGA	732	1.61	0.403528		UCA	431	1.26	0.209325
	GGG	301	0.66	0.165932		UCG	195	0.57	0.0947062
H	CAU	479	1.51	0.756714		AGU	396	1.15	0.192326
	CAC	154	0.49	0.243286		AGC	132	0.38	0.0641088
I	1068	1104	1.46	0.485275	T	ACU	555	1.61	0.403636
	464	477	0.63	0.20967		ACC	259	0.75	0.188364
	658	694	0.92	0.305055		ACA	408	1.19	0.296727
K	AAA	1062	1.51	0.753191		ACG	153	0.45	0.111273
	AAG	348	0.49	0.246809	V	GUU	521	1.44	0.359558
L	UUA	870	1.87	0.311605		GUC	192	0.53	0.132505
	UUG	564	1.21	0.202006		GUA	539	1.49	0.371981
	CUU	593	1.27	0.212393		GUG	197	0.54	0.135956
	CUC	195	0.42	0.0698424	W	UGG	472	1	1
	CUA	385	0.83	0.137894	Y	UAU	796	1.6	0.8
	CUG	185	0.4	0.0662607		UAC	199	0.4	0.2
M	AUG	625	1	1	*	UAA	55	1.92	0.639535
N	AAU	1022	1.55	0.774242		UAG	17	0.59	0.197674
	AAC	298	0.45	0.225758		UGA	14	0.49	0.162791

## Sheet: Figure
Amino Acids	Codon	Number	RSCU	Condon frequency of AA
A	GCU	642	1.82	0.455319
	GCC	227	0.64	0.160993
	GCA	389	1.1	0.275886
	GCG	152	0.43	0.107801
C	UGU	217	1.47	0.733108
	UGC	79	0.53	0.266892
D	GAU	877	1.61	0.804587
D	GAC	213	0.39	0.195413
E	GAA	1069	1.5	0.747552
E	GAG	361	0.5	0.252448
F	UUU	976	1.29	0.642528
F	UUC	543	0.71	0.357472
G	GGU	606	1.34	0.334068
	GGC	175	0.39	0.0964719
	GGA	732	1.61	0.403528
	GGG	301	0.66	0.165932
H	CAU	479	1.51	0.756714
	CAC	154	0.49	0.243286
I	1068	1104	1.46	0.485275
	464	477	0.63	0.20967
	658	694	0.92	0.305055
K	AAA	1062	1.51	0.753191
	AAG	348	0.49	0.246809
L	UUA	870	1.87	0.311605
	UUG	564	1.21	0.202006
	CUU	593	1.27	0.212393
	CUC	195	0.42	0.0698424
	CUA	385	0.83	0.137894
	CUG	185	0.4	0.0662607
M	AUG	625	1	1
N	AAU	1022	1.55	0.774242
	AAC	298	0.45	0.225758
P	CCU	429	1.56	0.388939
	CCC	208	0.75	0.188577
	CCA	309	1.12	0.280145
	CCG	157	0.57	0.142339
Q	CAA	734	1.54	0.771008
	CAG	218	0.46	0.228992
R	CGU	356	1.34	0.222778
	CGC	97	0.36	0.0607009
	CGA	379	1.42	0.237171
	CGG	114	0.43	0.0713392
	AGA	486	1.82	0.30413
	AGG	166	0.62	0.10388
S	UCU	579	1.69	0.281204
	UCC	326	0.95	0.158329
	UCA	431	1.26	0.209325
	UCG	195	0.57	0.0947062
	AGU	396	1.15	0.192326
	AGC	132	0.38	0.0641088
T	ACU	555	1.61	0.403636
	ACC	259	0.75	0.188364
	ACA	408	1.19	0.296727
	ACG	153	0.45	0.111273
V	GUU	521	1.44	0.359558
	GUC	192	0.53	0.132505
	GUA	539	1.49	0.371981
	GUG	197	0.54	0.135956
W	UGG	472	1	1
Y	UAU	796	1.6	0.8
	UAC	199	0.4	0.2
*	UAA	55	1.92	0.639535
	UAG	17	0.59	0.197674
	UGA	14	0.49	0.162791
