# Supplementary material for: Comparative Chloroplast Genome Analysis of Wax Gourd (Benincasa hispida) with Three Benincaseae Species, Revealing Evolutionary Dynamic Patterns and Phylogenetic Implications
Source: Genes (Basel). 2022 Mar 4;13(3):461. doi: 10.3390/genes13030461 (PMC8954987; doi:10.3390/genes13030461)
Supplement: Supplementary file 1 [file genes-13-00461-s001.zip › Table S3 RNA editing.xlsx]

## Sheet: Table S3a
	Nucleotide Positon	Amino Acid Position	Amino Acid Conversion	Score
accD	1397	466	CCT (P) => CTT (L)	1
	1448	483	TCG (S) => TTG (L)	1
atpA	773	258	TCA (S) => TTA (L)	1
	791	264	CCC (P) => CTC (L)	1
	914	305	TCA (S) => TTA (L)	1
	1148	383	TCA (S) => TTA (L)	1
atpF	92	31	CCA (P) => CTA (L)	0.86
clpP	559	187	CAT (H) => TAT (Y)	1
matK	799	267	CGG (R) => TGG (W)	0.86
	1187	396	TCG (S) => TTG (L)	0.86
	1351	451	CTT (L) => TTT (F)	0.86
ndhA	341	114	TCA (S) => TTA (L)	1
	566	189	TCG (S) => TTG (L)	1
ndhB	149	50	TCA (S) => TTA (L)	1
	467	156	CCA (P) => CTA (L)	1
	542	181	ACG (T) => ATG (M)	1
	611	204	TCA (S) => TTA (L)	0.8
	737	246	CCA (P) => CTA (L)	1
	746	249	TCT (S) => TTT (F)	1
	830	277	TCA (S) => TTA (L)	1
	836	279	TCA (S) => TTA (L)	1
	1102	368	CGC (R) => TGC (C)	1
	1112	371	TCA (S) => TTA (L)	1
	1177	393	CTT (L) => TTT (F)	1
	1255	419	CAT (H) => TAT (Y)	1
	1481	494	CCA (P) => CTA (L)	1
ndhD	20	7	ACG (T) => ATG (M)	1
	44	15	ACA (T) => ATA (I)	1
	401	134	TCA (S) => TTA (L)	1
	617	206	TCA (S) => TTA (L)	1
	692	231	TCA (S) => TTA (L)	1
	896	299	TCA (S) => TTA (L)	1
	905	302	TCG (S) => TTG (L)	1
	1423	475	CTT (L) => TTT (F)	0.8
ndhF	290	97	TCA (S) => TTA (L)	1
	586	196	CTT (L) => TTT (F)	0.8
	596	199	ACA (T) => ATA (I)	1
ndhG	314	105	ACA (T) => ATA (I)	0.8
	494	165	GCT (A) => GTT (V)	0.8
petB	418	140	CGG (R) => TGG (W)	1
	611	204	CCA (P) => CTA (L)	1
psbF	77	26	TCT (S) => TTT (F)	1
rpl2	587	196	GCT (A) => GTT (V)	0.86
rpl20	131	44	GCT (A) => GTT (V)	0.86
rpoA	836	279	TCA (S) => TTA (L)	1
rpoB	338	113	TCT (S) => TTT (F)	1
	551	184	TCA (S) => TTA (L)	1
	566	189	TCG (S) => TTG (L)	1
	2000	667	TCT (S) => TTT (F)	1
	2426	809	TCA (S) => TTA (L)	0.86
rpoC1	80	27	ACC (T) => ATC (I)	0.86
rpoC2	1585	529	CTC (L) => TTC (F)	1
	3737	1246	TCA (S) => TTA (L)	0.86
	4001	1334	GCG (A) => GTG (V)	0.86
rps14	149	50	CCA (P) => CTA (L)	1
rps2	248	83	TCA (S) => TTA (L)	1
	266	89	ACA (T) => ATA (I)	0.86
ccsA	376	126	CCC (P) => TCC (S)	0.86

## Sheet: Table S3b
	Nucleotide Positon	Amino Acid Position	Benincasa hispida	Citrullus colocynthis	Citrullus lanatus	Lagenaria siceraria		Nucleotide Positon	Amino Acid Position	Benincasa hispida	Citrullus colocynthis	Citrullus lanatus	Lagenaria siceraria
accD	1397	466	CCT (P) ≥ CTT (L)	CCT (P) ≥ CTT (L)	CCT (P) ≥ CTT (L)	CCT (P) ≥ CTT (L)	ndhD	401	134	TCA (S) ≥ TTA (L)	TCA (S) ≥ TTA (L)	TCA (S) ≥ TTA (L)	TCA (S) ≥ TTA (L)
	1448	483	TCG (S) ≥ TTG (L)	TCG (S) ≥ TTG (L)	TCG (S) ≥ TTG (L)	TCG (S) ≥ TTG (L)		617	206	TCA (S) ≥ TTA (L)	TCG (S) ≥ TTG (L)	TCG (S) ≥ TTG (L)	TCA (S) ≥ TTA (L)
atpA	791	264	CCC (P) ≥ CTC (L)	CCC (P) ≥ CTC (L)	CCC (P) ≥ CTC (L)	CCC (P) ≥ CTC (L)		692	231	TCA (S) ≥ TTA (L)	TCA (S) ≥ TTA (L)	TCA (S) ≥ TTA (L)	TCA (S) ≥ TTA (L)
	914	305	TCA (S) ≥ TTA (L)	TCA (S) ≥ TTA (L)	TCA (S) ≥ TTA (L)	TCA (S) ≥ TTA (L)		896	299	TCA (S) ≥ TTA (L)	TCA (S) ≥ TTA (L)	TCA (S) ≥ TTA (L)	TCA (S) ≥ TTA (L)
	1148	383	TCA (S) ≥ TTA (L)	TCA (S) ≥ TTA (L)	TCA (S) ≥ TTA (L)	TCA (S) ≥ TTA (L)		905	302	TCG (S) ≥ TTG (L)	TCG (S) ≥ TTG (L)	TCG (S) ≥ TTG (L)	TCG (S) ≥ TTG (L)
atpF	92	31	CCA (P) ≥ CTA (L)	CCA (P) ≥ CTA (L)	CCA (P) ≥ CTA (L)	CCA (P) ≥ CTA (L)		1423	475	CTT (L) ≥ TTT (F)	CTT (L) ≥ TTT (F)	CTT (L) ≥ TTT (F)	CTT (L) ≥ TTT (F)
clpP	559	187	CAT (H) ≥ TAT (Y)	CAT (H) ≥ TAT (Y)	CAT (H) ≥ TAT (Y)	CAT (H) ≥ TAT (Y)	ndhG	314	105	ACA (T) ≥ ATA (I)	ACA (T) ≥ ATA (I)	ACA (T) ≥ ATA (I)	ACA (T) ≥ ATA (I)
ndhA	341	114	TCA (S) ≥ TTA (L)	TCA (S) ≥ TTA (L)	TCA (S) ≥ TTA (L)	TCA (S) ≥ TTA (L)		494	165	GCT (A) ≥ GTT (V)	GCT (A) ≥ GTT (V)	GCT (A) ≥ GTT (V)	GCT (A) ≥ GTT (V)
	566	189	TCG (S) ≥ TTG (L)	TCG (S) ≥ TTG (L)	TCG (S) ≥ TTG (L)	TCG (S) ≥ TTG (L)	psbF	77	26	TCT (S) ≥ TTT (F)	TCT (S) ≥ TTT (F)	TCT (S) ≥ TTT (F)	TCT (S) ≥ TTT (F)
ndhB	149	50	TCA (S) ≥ TTA (L)	ACG (T) ≥ ATG (M)	TCA (S) ≥ TTA (L)	TCA (S) ≥ TTA (L)	rpl2	587	196	GCT (A) ≥ GTT (V)	GCT (A) ≥ GTT (V)	GCT (A) ≥ GTT (V)	GCT (A) ≥ GTT (V)
	467	156	CCA (P) ≥ CTA (L)	CCA (P) ≥ CTA (L)	CCA (P) ≥ CTA (L)	CCA (P) ≥ CTA (L)	rpl20	131	44	GCT (A) ≥ GTT (V)	GCT (A) ≥ GTT (V)	GCT (A) ≥ GTT (V)	GCT (A) ≥ GTT (V)
	542	181	ACG (T) ≥ ATG (M)	ACG (T) ≥ ATG (M)	ACG (T) ≥ ATG (M)	ACG (T) ≥ ATG (M)	rpoA	836	279	TCA (S) ≥ TTA (L)	TCA (S) ≥ TTA (L)	TCA (S) ≥ TTA (L)	TCA (S) ≥ TTA (L)
	611	204	TCA (S) ≥ TTA (L)	TCA (S) ≥ TTA (L)	TCA (S) ≥ TTA (L)	TCA (S) ≥ TTA (L)	rpoB	338	113	TCT (S) ≥ TTT (F)	TCT (S) ≥ TTT (F)	TCT (S) ≥ TTT (F)	TCT (S) ≥ TTT (F)
	737	246	CCA (P) ≥ CTA (L)	CCA (P) ≥ CTA (L)	CCA (P) ≥ CTA (L)	CCA (P) ≥ CTA (L)		551	184	TCA (S) ≥ TTA (L)	TCA (S) ≥ TTA (L)	TCA (S) ≥ TTA (L)	TCA (S) ≥ TTA (L)
	746	249	TCT (S) ≥ TTT (F)	TCT (S) ≥ TTT (F)	TCT (S) ≥ TTT (F)	TCT (S) ≥ TTT (F)		566	189	TCG (S) ≥ TTG (L)	TCG (S) ≥ TTG (L)	TCG (S) ≥ TTG (L)	TCG (S) ≥ TTG (L)
	830	277	TCA (S) ≥ TTA (L)	TCA (S) ≥ TTA (L)	TCA (S) ≥ TTA (L)	TCA (S) ≥ TTA (L)		2000	667	TCT (S) ≥ TTT (F)	TCT (S) ≥ TTT (F)	TCT (S) ≥ TTT (F)	TCT (S) ≥ TTT (F)
	836	279	TCA (S) ≥ TTA (L)	TCA (S) ≥ TTA (L)	TCA (S) ≥ TTA (L)	TCA (S) ≥ TTA (L)		2426	809	TCA (S) ≥ TTA (L)	TCA (S) ≥ TTA (L)	TCA (S) ≥ TTA (L)	TCA (S) ≥ TTA (L)
	1102	368	CGC (R) ≥ TGC (C)	CGC (R) ≥ TGC (C)	CGC (R) ≥ TGC (C)	CGC (R) ≥ TGC (C)	rpoC1	80	27	ACC (T) ≥ ATC (I)	ACC (T) ≥ ATC (I)	ACC (T) ≥ ATC (I)	ACC (T) ≥ ATC (I)
	1112	371	TCA (S) ≥ TTA (L)	TCA (S) ≥ TTA (L)	TCA (S) ≥ TTA (L)	TCA (S) ≥ TTA (L)	rpoC2	1585	529	CTC (L) ≥ TTC (F)	CTC (L) ≥ TTC (F)	CTC (L) ≥ TTC (F)	CTC (L) ≥ TTC (F)
	1177	393	CTT (L) ≥ TTT (F)	CTT (L) ≥ TTT (F)	CTT (L) ≥ TTT (F)	CTT (L) ≥ TTT (F)		3737	1246	TCA (S) ≥ TTA (L)	TCA (S) ≥ TTA (L)	TCA (S) ≥ TTA (L)	TCA (S) ≥ TTA (L)
	1255	419	CAT (H) ≥ TAT (Y)	CAT (H) ≥ TAT (Y)	CAT (H) ≥ TAT (Y)	CAT (H) ≥ TAT (Y)		4001	1334	GCG (A) ≥ GTG (V)	GCG (A) ≥ GTG (V)	GCG (A) ≥ GTG (V)	GCG (A) ≥ GTG (V)
	1481	494	CCA (P) ≥ CTA (L)	CCA (P) ≥ CTA (L)	CCA (P) ≥ CTA (L)	CCA (P) ≥ CTA (L)	rps2	248	83	TCA (S) ≥ TTA (L)	TCA (S) ≥ TTA (L)	TCA (S) ≥ TTA (L)	TCA (S) ≥ TTA (L)
ndhF	290	97	TCA (S) ≥ TTA (L)	TCA (S) ≥ TTA (L)	TCA (S) ≥ TTA (L)	TCA (S) ≥ TTA (L)		266	89	ACA (T) ≥ ATA (I)	ACA (T) ≥ ATA (I)	ACA (T) ≥ ATA (I)	ACA (T) ≥ ATA (I)
	586	196	CTT (L) ≥ TTT (F)	CTT (L) ≥ TTT (F)	CTT (L) ≥ TTT (F)	CTT (L) ≥ TTT (F)	rps14	149	50	CCA (P) ≥ CTA (L)	CCA (P) ≥ CTA (L)	CCA (P) ≥ CTA (L)	CCA (P) ≥ CTA (L)
	596	199	ACA (T) ≥ ATA (I)	ACA (T) ≥ ATA (I)	ACA (T) ≥ ATA (I)	ACA (T) ≥ ATA (I)
