# Supplementary material for: Comparative Chloroplast Genome Analysis of Wax Gourd (Benincasa hispida) with Three Benincaseae Species, Revealing Evolutionary Dynamic Patterns and Phylogenetic Implications
Source: Genes (Basel). 2022 Mar 4;13(3):461. doi: 10.3390/genes13030461 (PMC8954987; doi:10.3390/genes13030461)
Supplement: Supplementary file 1 [file genes-13-00461-s001.zip › Table S4 SSR details.xlsx]

## Sheet: Sheet1
Repeats	Benincasa hispida	Citrullus lanatus	Citrullus colocynthis	Lagenaria siceraria
A/T	95	87	91	84
C/G	4	2	1	3
AC/GT	2	2	2	2
AG/CT	16	18	18	17
AT/AT	40	39	41	41
CG/CG	1	1	1	1
AAC/GTT	7	7	7	7
AAG/CTT	23	23	23	23
AAT/ATT	28	25	27	29
ACC/GGT	1	1	1
ACT/AGT	7	2	2	1
AGC/CTG	1	6	6	7
AGG/CCT	4	1	1	1
ATC/ATG	1	4	4	4
AAAC/GTTT	5	1	1	1
AAAT/ATTT	1	6	5	6
AAGT/ACTT	1	1	1	1
AATT/AATT	1	1	1	1
AAAAT/ATTTT	0	0	0	0
AAATC/ATTTG	0	1	0	0
AGCC/CTGG	0	0	1	0
AAGTC/ACTTG	0	0	0	1
