# Supplementary material for: Comparative Chloroplast Genome Analysis of Wax Gourd (Benincasa hispida) with Three Benincaseae Species, Revealing Evolutionary Dynamic Patterns and Phylogenetic Implications
Source: Genes (Basel). 2022 Mar 4;13(3):461. doi: 10.3390/genes13030461 (PMC8954987; doi:10.3390/genes13030461)
Supplement: Supplementary file 1 [file genes-13-00461-s001.zip › Table S5 region length.xlsx]

## Sheet: Sheet1
		Benincasa hispida	Cucumis colocynthis	Citrullus lanatus	Lagenaria siceraria
Genome size		156758	157147	156906	157121
LSC length	LSC	86538	86853	86846	86818
SSC length	SSC	18060	18000	17898	18013
IR length	IR	26080	26148	26082	26146
Number of genes	genes	131	131	131	132
Number of
	CDS genes	86	86	85	86
	tRNA genes	37	37	38	37
	rRNA genes	8	8	8	8
