# Supplementary material for: Comparative Chloroplast Genome Analysis of Wax Gourd (Benincasa hispida) with Three Benincaseae Species, Revealing Evolutionary Dynamic Patterns and Phylogenetic Implications
Source: Genes (Basel). 2022 Mar 4;13(3):461. doi: 10.3390/genes13030461 (PMC8954987; doi:10.3390/genes13030461)
Supplement: Supplementary file 1 [file genes-13-00461-s001.zip › Table S6 kaks.xlsx]

## Sheet: raw data
Region		Ka/Ks
	name	Benincasa hispida - Citrullus colocynthis	Benincasa hispida-Citrullus lanatus	Benincasa hispida - Lagenaria siceraria
IR	ycf2	1.15385	1.57143	2.14286
	rps19	0	0	0
SSC	ccsA	0.408696	0.33935	0.440217
	ndhA	0.264865	0	0.135135
	ndhB	n.a.	n.a.	n.a.
	ndhD	0.104869	0.104869	0.215909
	ndhE	n.a.	n.a.	n.a.
	ndhF	0.183585	0.168651	0.355263
	ndhG	0.081169	0.108696	0.326797
	ndhH	0.083019	0.108553	0.196429
	ndhI	0.074713	0.100386	0
	psaC	n.a.	0	n.a.
	psbZ	n.a.	n.a.	n.a.
	rpl32	0	0	0
LSC	accD	0.852381	0.915254	1.08696
	cemA	0.560606	0.560606	0.142857
	clpP	2.20283	1.64437	0.53271
	infA	0.583333	0.578358	0.482906
	matK	0.416382	0.264865	0
	ndhC	0.063356	0.07957	0.161572
	ndhJ	0	0.09854	0
	ndhK	0	0	0.21547
	petA	0.08	0.063927	0.08
	petB	0.109312	0.081325	0
	petD	0.110672	0.082353	0
	petG	n.a.	n.a.	n.a.
	petL	0	0	n.a.
	petN	n.a.	n.a.	n.a.
	psaA	0	0.031414	0.078947
	psaB	0.121212	0.121212	0.153846
	psaI	0	0	0
	psaJ	0	0	0
	psbA	0	0	0
	psbB	0	0	0
	psbC	0	0	0.113636
	psbD	0	n.a.	0
	psbH	0	n.a.	0
	psbI	0	n.a.	0
	psbK	0.312227	0.312227	0.312775
	rbcL	0.077586	0.077586	0
	rpl14	0	0	0
	rpl16	0.358491	0.178404	n.a.
	rpl20	0	0.167401	0
	rpl22	1.2	2.41379	1.8046
	rpl33	0	0	n.a.
	rpl36	1.20371	1.20371	n.a.
	rpoA	0.046595	0.046595	0.046595
	rpoB	0.15	0.18125	0.215054
	rpoC1	0.089041	0.182692	0.077844
	rpoC2	0.352041	0.387755	0.430894
	rps11	0	0	0
	rps2	0	0	0
	rps3	0.073529	0.058651	0
	rps4	0.970588	1.29412	0.15942
	rps8	0	0	0
	rps19	0	0	0
	ycf3	0.313253	0	0
	ycf4	0	0	0
IR-LSC	ycf1	0.735023	1.2094	0.818667

## Sheet: absent information deleted
Region		name	Ka/Ks
			Benincasa hispida - Citrullus colocynthis	Benincasa hispida-Citrullus lanatus	Benincasa hispida - Lagenaria siceraria
SSC		ccsA	0.408696	0.33935	0.440217
		ndhA	0.264865	0	0.135135
		ndhD	0.104869	0.104869	0.215909
		ndhF	0.183585	0.168651	0.355263
		ndhG	0.0811688	0.108696	0.326797
		ndhH	0.0830189	0.108553	0.196429
		ndhI	0.0747126	0.100386	0
IR		ycf2	1.15385	1.57143	2.14286
		ycf1	0.735023	1.2094	0.818667
LSC		accD	0.852381	0.915254	1.08696
		cemA	0.560606	0.560606	0.142857
		clpP	2.20283	1.64437	0.53271
		infA	0.583333	0.578358	0.482906
		matK	0.416382	0.264865	0
	photosynthesis related genes	ndhC	0.0633562	0.07957	0.161572
		ndhJ	0	0.09854	0
		ndhK	0	0	0.21547
		petA	0.08	0.063927	0.08
		petB	0.109312	0.081325	0
		petD	0.110672	0.082353	0
		psaA	0	0.031414	0.078947
		psaB	0.121212	0.121212	0.153846
		psbC	0	0	0.113636
		psbK	0.312227	0.312227	0.312775
		rbcL	0.0775862	0.077586	0
		rpl16	0.358491	0.178404	0
		rpl20	0	0.167401	0
		rpoA	0.046595	0.046595	0.046595
		rpoB	0.15	0.18125	0.215054
		rpoC1	0.0890411	0.182692	0.077844
		rpoC2	0.352041	0.387755	0.430894
		rps3	0.0735294	0.058651	0
		rps4	0.970588	1.29412	0.15942
*Genes with absent information (Ka/Ks=0 or n.a.) were deleted.

## Sheet: selected
Region	name	Ka/Ks
		Benincasa hispida - Citrullus colocynthis	Benincasa hispida-Citrullus lanatus	Benincasa hispida - Lagenaria siceraria
SSC	ccsA	0.408696	0.33935	0.440217
	ndhD	0.104869	0.104869	0.215909
	ndhF	0.183585	0.168651	0.355263
	ndhG	0.0811688	0.108696	0.326797
	ndhH	0.0830189	0.108553	0.196429
IR	ycf2	1.15385	1.57143	2.14286
	ycf1	0.735023	1.2094	0.818667
LSC	accD	0.852381	0.915254	1.08696
	atpA	0.162791	0.234043	0.55
	atpB	0.277778	0.165899	0.444444
	atpE	0.627451	0.627451	0.312195
	cemA	0.560606	0.560606	0.142857
	clpP	2.20283	1.64437	0.53271
	infA	0.583333	0.578358	0.482906
	ndhC	0.0633562	0.07957	0.161572
	petA	0.08	0.063927	0.08
	psaB	0.121212	0.121212	0.153846
	psbK	0.312227	0.312227	0.312775
	rpoA	0.046595	0.046595	0.046595
	rpoB	0.15	0.18125	0.215054
	rpoC1	0.0890411	0.182692	0.077844
	rpoC2	0.352041	0.387755	0.430894
	rps4	0.970588	1.29412	0.15942
