# Supplementary material for: Comparative Chloroplast Genome Analysis of Wax Gourd (Benincasa hispida) with Three Benincaseae Species, Revealing Evolutionary Dynamic Patterns and Phylogenetic Implications
Source: Genes (Basel). 2022 Mar 4;13(3):461. doi: 10.3390/genes13030461 (PMC8954987; doi:10.3390/genes13030461)
Supplement: Supplementary file 1 [file genes-13-00461-s001.zip › Table S7 positive selection sites_raw.xlsx]

## Sheet: Sheet1
accD	Site model (SM)
	Model	np	Ln L	Estimates of parameters				Model compared	LRT P-value	Positive sites
	M3	11	-2173.399882	p:	0.98952	0.00505	0.00543	M0 vs. M3	0.016290518	[]
				ω:	0.46663	0.46667	32.76339
	M0	7	-2179.473414	ω0:	0.37246					Not Allowed
	M2a	10	-2173.399882	p:	0.99457	0.00000	0.00543	M1a vs. M2a	0.008466145	[]
				ω:	0.46662	1.00000	32.76327
	M1a	8	-2178.171562	p:	0.60615	0.39385				Not Allowed
				ω:	0.00000	1.00000
	M8	10	-2173.400149	p0=0.99458	p=86.68139	q=99.00000		M7 vs.M8	0.007931755	159 W 0.848,490 - 0.984*
				(p1= 0.00542)	ω= 32.78865
	M7	8	-2178.237030	p=	0.03933	q=	0.04713			Not Allowed
	M8a	9	-2178.171562	p0=0.60614	p=0.00846	q=2.00716		M8a vs.M8	0.002007324	Not Allowed
				(p1= 0.39386)	ω= 1.00000
clpP	Site model (SM)
	Model	np	Ln L	Estimates of parameters				Model compared	LRT P-value	Positive sites
	M3	11	-925.315494	p:	0.98572	0.00000	0.01428	M0 vs. M3	0.154346240	[]
				ω:	1.39620	12.25152	88.89249
	M0	7	-928.650856	ω0:	1.73509					Not Allowed
	M2a	10	-925.495276	p:	0.98420	0.00000	0.01580	M1a vs. M2a	0.024023374	[]
				ω:	1.00000	1.00000	63.33903
	M1a	8	-929.224004	p:	0.99999	0.00001				Not Allowed
				ω:	1.00000	1.00000
	M8	10	-926.578492	p0=0.71801	p=0.00500	q=1.55671		M7 vs.M8	0.070969008	7 R 0.729,12 N 0.729,21 I 0.720,38 I 0.720,40 T 0.774,42 L 0.771,55 M 0.708,58 E 0.714,74 L 0.728,77 I 0.711,93 V 0.709,107 S 0.965*,110 K 0.947,123 I 0.757,129 A 0.744,135 A 0.765,139 V 0.959*,140 L 0.775,171 L 0.746,194 Q 0.718
				(p1= 0.28199)	ω= 6.75322
	M7	8	-929.224004	p=	2.01066	q=	0.00500			Not Allowed
	M8a	9	-929.224008	p0=0.00001	p=1.41675	q=0.72589		M8a vs.M8	0.021435514	Not Allowed
				(p1= 0.99999)	ω= 1.00000
rps4	Site model (SM)
	Model	np	Ln L	Estimates of parameters				Model compared	LRT P-value	Positive sites
	M3	11	-875.119070	p:	0.99191	0.00110	0.00699	M0 vs. M3	0.021876918	[]
				ω:	0.34557	0.34577	73.78396
	M0	7	-880.847776	ω0:	0.18445					Not Allowed
	M2a	10	-875.119070	p:	0.99301	0.00000	0.00699	M1a vs. M2a	0.003251278	[]
				ω:	0.34557	1.00000	73.78384
	M1a	8	-880.847777	p:	0.99999	0.00001				Not Allowed
				ω:	0.18445	1.00000
	M8	10	-877.349259	p0=0.95416	p=0.00500	q=1.56714		M7 vs.M8	0.030217199	94 I 0.565,158 Q 0.563,202 - 0.971*
				(p1= 0.04584)	ω= 22.01567
	M7	8	-880.848603	p=	22.50804	q=	99.00000			Not Allowed
	M8a	9	-880.848604	p0=0.99999	p=22.50696	q=99.00000		M8a vs.M8	0.008156939	Not Allowed
				(p1= 0.00001)	ω= 1.00000
ycf1	Site model (SM)
	Model	np	Ln L	Estimates of parameters				Model compared	LRT P-value	Positive sites
	M3	11	-6139.981620	p:	0.09362	0.76879	0.13759	M0 vs. M3	0.007849625	[]
				ω:	0.20499	0.20520	2.54674
	M0	7	-6146.897821	ω0:	0.48132					Not Allowed
	M2a	10	-6139.981620	p:	0.86241	0.00000	0.13759	M1a vs. M2a	0.332575958	[]
				ω:	0.20517	1.00000	2.54676
	M1a	8	-6141.082507	p:	0.55713	0.44287				Not Allowed
				ω:	0.00000	1.00000
	M8	10	-6139.981658	p0=0.86508	p=4.76006	q=17.60707		M7 vs.M8	0.156641895	10 D 0.717,88 M 0.927,117 R 0.770,199 K 0.745,226 N 0.725,234 T 0.765,356 T 0.748,357 K 0.606,602 F 0.778,885 R 0.768,937 K 0.718,1132 K 0.517,1136 L 0.761
				(p1= 0.13492)	ω= 2.56379
	M7	8	-6141.835451	p=	0.06015	q=	0.07061			Not Allowed
	M8a	9	-6141.082501	p0=0.55713	p=0.00500	q=1.40683		M8a vs.M8	0.137859884	Not Allowed
				(p1= 0.44287)	ω= 1.00000
ycf2	Site model (SM)
	Model	np	Ln L	Estimates of parameters				Model compared	LRT P-value	Positive sites
	M3	11	-9230.970627	p:	0.00021	0.97834	0.02145	M0 vs. M3	0.202931623	[]
				ω:	0.00000	0.00000	47.71557
	M0	7	-9233.945508	ω0:	0.98122					Not Allowed
	M2a	10	-9230.970637	p:	0.97858	0.00000	0.02142	M1a vs. M2a	0.063766009	[]
				ω:	0.00000	1.00000	47.82443
	M1a	8	-9233.723172	p:	0.34433	0.65567				Not Allowed
				ω:	0.00000	1.00000
	M8	10	-9230.970637	p0=0.97857	p=0.00500	q=1.96601		M7 vs.M8	0.063743376	118 T 0.613,199 M 0.610,292 D 0.610,389 S 0.614,709 A 0.613,1077 A 0.612,1279 D 0.610,1661 T 0.613,1668 E 0.884,2276 K 0.612
				(p1= 0.02143)	ω= 47.72447
	M7	8	-9233.723527	p=	0.01054	q=	0.00793			Not Allowed
	M8a	9	-9233.723155	p0=0.34425	p=0.00500	q=1.92462		M8a vs.M8	0.018961790	Not Allowed
				(p1= 0.65575)	ω= 1.00000
